# Supplementary material for: The Hong Kong Grocery Shopping Dialog Task (HK-GSDT): A Quick Screening Test for Neurocognitive Disorders
Source: Int J Environ Res Public Health. 2022 Oct 15;19(20):13302. doi: 10.3390/ijerph192013302 (PMC9603616; doi:10.3390/ijerph192013302)
Supplement: Supplementary file 1 [file ijerph-19-13302-s001.zip]

Archive with 1 entries (1 files):
- ijerph-1949129-supplementary.pdf
